# Supplementary material for: Dynamics of Pd Subsurface Hydride Formation and Their Impact on the Selectivity Control for Selective Butadiene Hydrogenation Reaction
Source: Nanomaterials (Basel). 2023 Mar 19;13(6):1099. doi: 10.3390/nano13061099 (PMC10058484; doi:10.3390/nano13061099)
Supplement: Supplementary file 1 [file nanomaterials-13-01099-s001.zip]

Archive with 1 entries (1 files):
- nanomaterials-2264753-supplementary.pdf
